# Supplementary material for: “Villains” Turning Good: Antimycin A and Rotenone, Mitochondrial Respiratory Chain Inhibitors, Protect H9c2 Cardiac Cells Against Insults Triggering the Intrinsic Apoptotic Pathway
Source: Int J Mol Sci. 2025 Mar 8;26(6):2435. doi: 10.3390/ijms26062435 (PMC11942121; doi:10.3390/ijms26062435)
Supplement: Supplementary file 1 [file ijms-26-02435-s001.zip]

Archive with 1 entries (1 files):
- ijms-3487021-supplementary.pdf
